# Supplementary material for: Nodal Global Efficiency in Front-Parietal Lobe Mediated Periventricular White Matter Hyperintensity (PWMH)-Related Cognitive Impairment
Source: Front Aging Neurosci. 2019 Dec 10;11:347. doi: 10.3389/fnagi.2019.00347 (PMC6914700; doi:10.3389/fnagi.2019.00347)
Supplement: Supplementary file 1 [file Table_1.XLS]

## Sheet: Sheet1
Supplementary Table 1 Relationships between WMH volumes and cognition in WMH-MCI
Independent variable		Dependent variable (Standardized β, p value)
		WMH		PWMH		DWMH
General cognition	MMSE	-0.255	0.161	-0.146	0.401	-0.244	0.169
	MoCA-BJ	-0.138	0.412	-0.195	0.216	0.026	0.875
Episodic Memory	VR-DR (WMS)	-0.224	0.225	-0.098	0.58	-0.071	0.695
	AVLT-DR	0.309	0.078	0.05	0.765	0.284	0.097
	Composition	0.06	0.723	-0.03	0.852	0.143	0.384
Executive Function	DST-backward	-0.124	0.498	-0.209	0.221	-0.016	0.928
	TMT-B	-0.538	0.002	-0.253	0.141	-0.415	0.016
	Stroop C	-0.358	0.029	-0.376	0.014	-0.309	0.055
	Composition	-0.398	0.011	-0.353	0.017	-0.272	0.082
Information Processing Speed	TMT-A	-0.472	0.004	-0.273	0.093	-0.274	0.102
	Stroop A	-0.318	0.086	-0.53	0.001	-0.105	0.57
	Stroop B	-0.267	0.121	-0.419	0.008	-0.013	0.939
	Composition	-0.397	0.017	-0.471	0.002	-0.141	0.402
Visuospatial Processing Function	CDT	0.072	0.69	0.185	0.276	-0.048	0.786
	VR-C	-0.015	0.936	-0.059	0.736	-0.045	0.802
	Composition	0.029	0.872	0.063	0.716	-0.053	0.766
Language Function	CVF	0.139	0.468	-0.158	0.383	0.14	0.455
	BNT	-0.071	0.655	0.077	0.606	-0.019	0.901
	Composition	0.042	0.797	-0.049	0.747	0.076	0.63
Abbreviations: MCI, mild cognitive impairment; WMH, white matter hyperintensities. PWMH, periventricular-white matter hyperintensities; DWMH, deep-white matter hyperintensities; MMSE, mini mental state examination; MoCA-BJ, Beijing version of the Montreal Cognitive Assessment; AVLT-DR, Auditory Verbal Learning Test-delayed recall; VR-DR, visual reproduction-delay recall; WMS, Wechsler Memory Scal…
