# Supplementary material for: Nodal Global Efficiency in Front-Parietal Lobe Mediated Periventricular White Matter Hyperintensity (PWMH)-Related Cognitive Impairment
Source: Front Aging Neurosci. 2019 Dec 10;11:347. doi: 10.3389/fnagi.2019.00347 (PMC6914700; doi:10.3389/fnagi.2019.00347)
Supplement: Supplementary file 2 [file Table_2.XLS]

## Sheet: Sheet1
Supplementary Table 2 Relationships between WMH volumes and functional efficiency metrics in WMH-MCI
Independent variable		Dependent variable (Standardized β, p value)
		WMH		PWMH		DWMH
Whole Brain	GE	0.016	0.935	-0.018	0.922	-0.018	0.924
	LE	-0.19	0.342	-0.048	0.8	-0.234	0.227
	DLPFC_L_NE	-0.29	0.105	-0.35	0.036	-0.046	0.794
	vFC_L_NE	0.133	0.498	0.046	0.804	0.276	0.145
	PG_L_NE	0.006	0.978	0.012	0.95	0.108	0.578
	AG_L_NE	-0.096	0.611	-0.045	0.801	-0.017	0.926
	BG_L_NE	-0.143	0.465	0.002	0.992	-0.077	0.688
	dACC_R_NE	0.011	0.955	0.038	0.841	0.147	0.449
	AI_R_NE	0.159	0.391	0.106	0.548	0.122	0.502
	PG_R_NE	0.125	0.513	0.271	0.128	-0.061	0.746
	IPS_R_NE	-0.18	0.362	-0.103	0.58	-0.164	0.394
Fronto-parietal Network	GE	0.033	0.866	-0.117	0.528	0.224	0.237
	LE	0.024	0.907	-0.016	0.932	0.158	0.417
	DLPFC_L_NE	-0.139	0.44	-0.174	0.307	0.02	0.908
	IPL_L_NE	-0.11	0.584	-0.489	0.006	0.108	0.581
	DLPFC_R1_NE	-0.082	0.636	-0.162	0.32	0.021	0.901
	DLPFC_R2_NE	-0.031	0.847	-0.068	0.712	0.056	0.769
	DFC_R_NE	-0.313	0.104	-0.371	0.039	-0.035	0.855
	IPL_R1_NE	-0.1	0.96	-0.095	0.6	0.034	0.856
	IPL_R2_NE	-0.015	0.939	-0.151	0.418	0.225	0.241
	IPS_R_NE	-0.18	0.357	-0.227	0.216	0.015	0.936
	DLPFC_L_NLE	-0.008	0.965	-0.084	0.632	0.001	0.996
	DLPFC_R2_NLE	0.058	0.771	-0.025	0.895	0.152	0.436
Cingulo-opercular Network	GE	-0.006	0.977	-0.054	0.774	0.061	0.756
	LE	-0.076	0.698	-0.11	0.549	-0.097	0.609
	BG_L_NE	-0.174	0.375	-0.037	0.841	-0.032	0.867
	dACC_R_NE	-0.056	0.78	-0.044	0.815	0.099	0.612
Abbreviations: MCI, mild cognitive impairment; WMH, white matter hyperintensities. PWMH, periventricular-white matter hyperintensities; DWMH, deep-white matter hyperintensities; DLPFC, dorsolateral prefrontal cortex; vFC, ventral frontal cortex; BG, basal ganglia; PG, precentral gyrus; AG, angular gyrus; dACC, dorsal anterior cingulate cortex; AI, anterior insular cortex; IPS, intraparietal sulcu…
