# Supplementary material for: Nodal Global Efficiency in Front-Parietal Lobe Mediated Periventricular White Matter Hyperintensity (PWMH)-Related Cognitive Impairment
Source: Front Aging Neurosci. 2019 Dec 10;11:347. doi: 10.3389/fnagi.2019.00347 (PMC6914700; doi:10.3389/fnagi.2019.00347)
Supplement: Supplementary file 3 [file Table_3.XLS]

## Sheet: Sheet1
Supplementary Table 3 Relationships between functional efficiency metrics and cognition in WMH-MCI
Independent variable		Dependent variable (Standardized β, p value)
		Whole Brain																						Fronto-parietal Network																								Cingulo-opercular Network
		GE		LE		DLPFC_L_NE		vFC_L_NE		PG_L_NE		AG_L_NE		BG_L_NE		dACC_R_NE		AI_R_NE		PG_R_NE		IPS_R_NE		GE		LE		DLPFC_L_NE		IPL_L_NE		DLPFC_R1_NE		DLPFC_R2_NE		DFC_R_NE		IPL_R1_NE		IPL_R2_NE		IPS_R_NE		DLPFC_L_NLE		DLPFC_R2_NLE		GE
General cognition	MMSE	0.147	0.409	0.377	0.014	0.218	0.215	-0.1	0.541	-0.038	0.817	-0.059	0.731	0.01	0.95	-0.092	0.569	-0.134	0.437	0.274	0.098	0.114	0.484	0.116	0.482	0.117	0.468	-0.017	0.925	0.033	0.836	0.166	0.373	0.29	0.075	0.387	0.014	0.133	0.429	-0.034	0.837	0.227	0.163	0.016	0.925	0.186	0.244	-0.179	0.266
	MoCA-BJ	-0.071	0.646	0.128	0.381	0.186	0.247	-0.062	0.678	-0.088	0.553	0.059	0.707	0.106	0.479	0.03	0.84	0.062	0.696	-0.022	0.889	0.149	0.314	0.062	0.681	-0.003	0.983	-0.207	0.199	0.068	0.644	0.004	0.892	0.123	0.416	0.324	0.025	0.251	0.095	0.174	0.237	0.228	0.123	-0.135	0.395	0.157	0.281	-0.105	0.476
Episodic Memory	VR-DR (WMS)	0.023	0.894	-0.095	0.561	0.13	0.47	0.103	0.536	0.231	0.154	0.181	0.293	0.119	0.475	0.101	0.539	0.081	0.644	-0.238	0.157	-0.118	0.474	0.099	0.554	-0.163	0.315	-0.042	0.816	-0.106	0.516	0.064	0.735	0.037	0.827	0.276	0.091	0.192	0.256	-0.024	0.883	-0.011	0.946	-0.049	0.78	-0.124	0.446	-0.101	0.537
	AVLT-DR	-0.199	0.221	-0.035	0.821	-0.037	0.832	-0.005	0.977	-0.226	0.146	0.028	0.865	-0.123	0.441	-0.232	0.134	-0.022	0.894	0.058	0.725	-0.03	0.851	0.035	0.827	0.064	0.68	-0.104	0.547	0.045	0.775	0.035	0.846	0.092	0.568	0.032	0.843	0.007	0.964	0.046	0.773	0.021	0.893	-0.075	0.658	0.13	0.403	-0.079	0.615
	Composition	-0.118	0.447	-0.085	0.565	0.06	0.713	0.064	0.673	0.001	0.998	0.137	0.384	-0.005	0.976	-0.089	0.548	0.038	0.813	-0.116	0.451	-0.097	0.519	0.087	0.563	-0.063	0.67	-0.097	0.554	-0.039	0.793	0.065	0.704	0.085	0.576	0.201	0.179	0.13	0.4	0.015	0.992	0.007	0.964	-0.082	0.609	0.006	0.966	-0.118	0.424
Executive Function	DST-backward	-0.133	0.429	-0.078	0.627	0.14	0.426	-0.12	0.459	-0.037	0.818	0.176	0.299	-0.266	0.098	-0.1	0.534	-0.216	0.224	-0.17	0.306	0.004	0.978	-0.14	0.39	-0.203	0.2	-0.244	0.162	-0.017	0.915	-0.121	0.513	-0.099	0.548	0.173	0.286	0.065	0.699	-0.041	0.8	0.093	0.57	-0.122	0.48	-0.118	0.459	-0.289	0.065
	TMT-B	-0.041	0.808	-0.098	0.541	0.251	0.152	0.186	0.255	0.067	0.681	-0.005	0.976	0.142	0.389	0.068	0.676	0.017	0.92	-0.199	0.235	0.034	0.834	-0.031	0.85	-0.112	0.485	-0.087	0.626	0.043	0.789	-0.091	0.627	-0.079	0.634	0.201	0.22	-0.157	0.349	-0.013	0.937	-0.046	0.779	-0.095	0.586	-0.135	0.399	-0.074	0.647
	Stroop C	0.115	0.46	0.089	0.547	0.345	0.029	0.243	0.102	0.016	0.915	0.056	0.722	0.039	0.799	0.106	0.476	0.21	0.182	0.031	0.841	0.238	0.107	0.121	0.423	0.098	0.509	0.049	0.768	0.29	0.045	0.133	0.438	0.198	0.191	0.235	0.116	0.013	0.935	0.097	0.516	0.058	0.705	0.091	0.568	0.079	0.595	-0.009	0.952
	Composition	-0.052	0.728	-0.05	0.729	0.3	0.05	0.083	0.566	0.008	0.957	0.124	0.415	-0.094	0.522	0.003	0.981	-0.046	0.763	-0.162	0.274	0.101	0.483	-0.051	0.728	-0.126	0.375	-0.16	0.309	0.111	0.439	-0.057	0.731	-0.016	0.914	0.261	0.067	-0.013	0.928	0.006	0.966	0.06	0.684	-0.074	0.633	-0.091	0.524	-0.203	0.151
Information Processing Speed	TMT-A	-0.072	0.655	0.252	0.092	0.362	0.026	0.295	0.052	0.029	0.853	-0.018	0.912	0.17	0.274	0.183	0.23	-0.204	0.21	-0.007	0.965	0.029	0.851	0.062	0.694	0.031	0.839	0.023	0.891	0.102	0.505	0.029	0.87	0.089	0.573	0.416	0.005	-0.084	0.599	0.134	0.384	0.029	0.851	0.025	0.878	0.071	0.644	-0.141	0.355
	Stroop A	0.046	0.792	-0.081	0.624	0.533	0.002	0.11	0.511	0.026	0.875	0.147	0.4	0.04	0.815	0.07	0.672	-0.027	0.88	-0.304	0.072	0.296	0.071	0.278	0.093	0.138	0.403	0.243	0.187	0.539	0.001	0.267	0.156	0.085	0.617	0.472	0.003	0.234	0.169	0.212	0.199	0.398	0.014	0.17	0.337	-0.092	0.576	-0.149	0.367
	Stroop B	0.007	0.967	-0.009	0.951	0.412	0.01	0.251	0.1	0.15	0.326	0.055	0.735	0.065	0.679	0.135	0.379	0.055	0.736	-0.178	0.262	0.249	0.102	0.194	0.21	0.183	0.223	0.168	0.317	0.427	0.003	0.21	0.231	0.034	0.829	0.27	0.078	0.049	0.761	0.274	0.069	0.201	0.193	0.013	0.937	0.001	0.998	-0.052	0.735
	Composition	-0.005	0.977	0.053	0.726	0.501	0.003	0.249	0.101	0.082	0.592	0.073	0.65	0.101	0.514	0.146	0.335	-0.059	0.718	-0.192	0.22	0.226	0.135	0.208	0.174	0.139	0.357	0.171	0.306	0.419	0.003	0.199	0.252	0.078	0.618	0.438	0.004	0.081	0.609	0.241	0.109	0.246	0.106	0.08	0.626	-0.011	0.942	-0.128	0.398
Visuospatial Processing Function	CDT	0.228	0.165	-0.125	0.429	-0.064	0.712	-0.151	0.346	-0.015	0.924	-0.029	0.865	0.171	0.289	0.51	0.614	0.122	0.473	0.128	0.439	-0.118	0.463	0.181	0.258	0.202	0.196	0.186	0.286	0.001	0.998	0.163	0.37	0.095	0.516	-0.199	0.215	0.129	0.436	0.222	0.16	-0.069	0.672	0.144	0.398	0.106	0.502	0.273	0.079
	VR-C	-0.105	0.536	-0.063	0.696	-0.063	0.723	-0.086	0.602	-0.16	0.323	-0.218	0.2	0.071	0.671	0.08	0.621	-0.02	0.906	-0.115	0.496	-0.282	0.078	-0.097	0.559	-0.097	0.548	-0.008	0.965	-0.041	0.8	-0.115	0.537	-0.223	0.176	-0.107	0.517	0.003	0.984	-0.052	0.749	-0.101	0.54	-0.032	0.854	-0.128	0.427	0.091	0.574
	Composition	0.058	0.731	-0.105	0.511	-0.073	0.68	-0.133	0.413	-0.105	0.513	-0.148	0.384	0.134	0.412	0.092	0.568	0.053	0.76	-0.002	0.992	-0.234	0.143	0.038	0.815	0.049	0.759	0.094	0.594	-0.025	0.878	0.017	0.926	-0.085	0.608	-0.171	0.292	0.071	0.673	0.087	0.592	-0.098	0.549	0.057	0.741	-0.021	0.895	0.201	0.205
Language Function	CVF	0.164	0.35	0.007	0.966	0.352	0.051	0.041	0.933	0.049	0.773	-0.052	0.771	0.27	0.111	0.159	0.345	0.179	0.32	0.013	0.94	-0.074	0.665	0.169	0.323	0.056	0.738	0.113	0.545	0.217	0.193	0.037	0.849	0.047	0.787	0.365	0.028	0.157	0.368	0.066	0.696	0.011	0.947	0.099	0.585	0.164	0.326	0.042	0.802
	BNT	0.014	0.924	-0.126	0.357	-0.033	0.827	0.061	0.666	-0.018	0.889	0.167	0.252	0.113	0.423	0.07	0.616	0.23	0.114	-0.218	0.123	0.158	0.253	-0.031	0.827	-0.048	0.725	-0.311	0.036	-0.16	0.244	-0.151	0.34	-0.021	0.883	0.111	0.43	0.134	0.35	0.054	0.7	0.005	0.971	-0.155	0.295	0.006	0.964	-0.01	0.944
	Composition	0.114	0.443	-0.079	0.575	0.201	0.191	0.049	0.732	0.019	0.892	0.077	0.607	0.246	0.083	0.147	0.298	0.266	0.073	-0.137	0.354	0.058	0.685	0.087	0.547	0.004	0.98	-0.135	0.388	0.032	0.823	-0.077	0.639	0.016	0.913	0.306	0.029	0.189	0.196	0.078	0.586	0.011	0.941	-0.04	0.795	0.108	0.442	0.02	0.885
Abbreviations: MCI, mild cognitive impairment; WMH, white matter hyperintensities; DLPFC, dorsolateral prefrontal cortex; vFC, ventral frontal cortex; BG, basal ganglia; PG, precentral gyrus; AG, angular gyrus; dACC, dorsal anterior cingulate cortex; AI, anterior insular cortex; IPS, intraparietal sulcus; IPL, inferior parietal lobule; DFC, dorsal frontal cortex; GE, global efficieny; LE, local e…
[truncated: 6 more columns]
